# Supplementary material for: Gross appearance of the fetal membrane on the placental surface is associated with histological chorioamnionitis and neonatal respiratory disorders
Source: PLoS One. 2020 Nov 30;15(11):e0242579. doi: 10.1371/journal.pone.0242579 (PMC7704006; doi:10.1371/journal.pone.0242579)
Supplement: S1 File — (XLSX) [file pone.0242579.s002.xlsx]

## Sheet: minimal data set
id	age	para	race	bmi	bwk	aug	Delivery mode	bwt	opaque	Ams-Stage	Ams-Grade	Amsterdam	AP1	AP5	UApH	admin	disease	plawt	TurbidAF
1	34	2	0	19.14	252	0	2	2430	0	0	0	0	8	9	7.339	1	1	540	0
2	40	0	0	20.95	191	0	2	734	0	0	0	0	3	5	7.324	1	5	165	0
3	35	2	0	23.33	169	0	3	760	0	1	1	1	4	6	7.357	1	5	270	0
4	36	0	0	22.64	160	0	3	354	0	0	0	0	3	4		1	5	100	0
5	30	1	0	24.44	176		3	325	0	0	0	0	5	9		1	5	170	0
6	40	1	0	18.55	257	0	3	2318	0	0	0	0	9	9	7.321	1	7	590	0
7	39	1	0	22.3	256	0	3	2448	0	0	0	0	7	8	7.395	1	7	415	0
8	37	0	0	22.03	247	0	3	2648	0	0	0	0	8	9	7.313	1	5	650	0
9	34	0	0	19.47	253	0	2	2650	0	0	0	0	2	6	7.285	1	1	590	0
10	26	0	2	22.21	268	0	0	2784	0	1	1	1	6	5	7.118	1	1	650	1
11	36	3	0	25.16	263	0	2	2470	0	0	0	0	7	8	7.31	1	1	490	0
12	33	1	0	22.4	254	0	3	2720	0	1	1	1	9	9	7.279	1	1	590	0
13	29	0	0	21.05	258	1	1	2820	0	0	0	0	9	10	7.234	1	1	630	0
14	37	0	0	20.42	285	1	0	2422	0	2	1	3	7	8	7.214	1	4	380	1
15	35	0	0	19.43	256		2	2962	0	1	1	1	5	8	7.282	1	1	450	0
16	29	0	0	18.35	273	0	0	3118	0	1	1	1	3	8	7.258	1	1	520	0
17	39	0	0	20.56	263	0	2	2684	0	0	0	0	5	8	7.315	1	1	1100	0
18	39	0	0	22.51	269	0	2	2090	0	0	0	0	1	7	7.271	1	4	400	0
19	34	0	0	20.71	277	0	0	2376	0	0	0	0	4	9	6.983	1	1	600	0
20	32	1	0	28.37	270	0	2	3226	0	0	0	0	3	5	7.317	1	1	740	0
21	36	3	0	18.25	253	0	2	2412	0	0	0	0	1	7	7.309	1	1	340	0
22	27	2	0	20.69	261	0	2	2816	0	0	0	0	5	5	7.298	1	1	620	0
23	33	0	0	24.84	248	0	3	2354	0	0	0	0	7	8	7.313	1	5	515	0
24	36	1	0	25.88	263	0	0	2352	0	1	1	1	8	9	7.237	1	4	560	0
25	34	0	0	23.33	262	0	2	2532	0	0	0	0	8	8	7.29	1	1	510	0
26	32	0	0	17.96	268	0	2	2690	0	0	0	0	4	7	7.284	1	1	550	0
27	29	0	0	17.9	267	0	0	2964	0	1	1	1	8	9	7.356	1	1	580	0
28	24	1	0	21.23	279	0	0	3336	0	2	1	3	9	9	7.328	1	1	645	0
29	35	1	0	21.75	268	0	2	2452	0	0	0	0	7	9	7.269	1	1	460	0
30	32	3	0	36.21	254	0	2	2730	0	0	0	0	3	5	7.305	1	1	530	0
31	36	1	0	21.92	264	0	2	2740	0	1	1	1	4	7	7.4	1	1	620	0
32	31	2	0	19.57	257	1	0	2996	0	0	0	0	9	9	7.344	1	1	520	0
33	37	0	0	25.81	255	0	0	3578	0	0	0	0	8	8	7.301	1	1	1130	0
34	23	2	0	18.73	254	1	0	2750	0	1	1	1	6	6	7.2	1	1	530	0
35	37	1	0	23.01	262	0	2	2898	0	0	0	0	7	9	7.317	1	1	570	0
36	38	1	0	16.02	289	0	0	2554	0	1	1	1	7	8	7.262	1	7	570	0
37	35	2	0	22.5	253	0	3	2348	0	0	0	0	9	9	7.367	1	1	590	0
38	32	1	0	24.77	275	1	0	3330	0	1	1	1	8	8	7.3	1	1	660	0
39	33	1	0	22.37	268	0	2	3076	0	0	0	0	7	7	7.399	1	1	625	0
40	38	0	0	19.1	262	0	2	3286	0	1	1	1	8	8	7.555	1	1	625	0
41	32	1	0	20.31	270	0	2	3040	0	0	0	0	8	9	7.317	1	1	520	0
42	35	0	0	21.22	261	0	2	2714	0	0	0	0	5	7	7.314	1	1	670	0
43	32	0	0	20.32	273	1	0	3872	0	0	0	0	7	9	7.149	1	2	805	1
44	31	1	0	17.79	252	0	3	2618	0	1	1	1	8	8	7.416	1	1	625	0
45	31	0	0	20.02	258		3	2336	0	0	0	0	7	8	7.313	1	1	435	0
46	40	2	0	22.93	266	1	0	2714	0	1	1	1	9	9	7.261	1	1	585	0
47	31	1	0	19.94	262	0	2	2740	0	0	0	0	8	9	7.298	1	1	500	0
48	34	1	0	20.68	252	0	2	2394	0	0	0	0	8	9	7.376	1	1	500	0
49	41	1	0	27.51	265	0	2	3244	0	1	1	1	6	6	7.331	1	1	755	0
50	36	0	0	19.92	267	1	3	3272	0	0	0	0	8	9	7.326	1	1	600	0
51	29	2	0	20.28	263	0	2	3208	0	0	0	0	3	6	7.302	1	1	620	0
52	33	0	0	17.96	271	1	0	2486	0	0	0	0	7	8	7.3	1	1	320	0
53	36	2	0	22.65	260	1	0	2648	0	0	0	0	9	9	7.332	1	1	658	0
54	27	0	0	18.55	264	1	0	2686	0	0	0	0	5	7	7.09	1	1	800	0
55	26	0	0	19.82	275	1	1	3352	0	0	0	0	6	7	7.256	1	1	750	0
56	37	1	0	22.1	275	1	1	3892	0	1	1	1	8	8	7.309	1	1	670	0
57	34	2	0	28	253	0	3	2510	0	0	0	0	2	6	7.378	1	1	470	0
58	30	1	0	19.39	253	0	2	2326	0	0	0	0	7	8	7.39	1	1	1075	0
59	34	0	0	19.92	282	1	1	3952	0	0	0	0	6	9	7.079	1	7	730	0
60	34	0	0	26.53	261	0	0	2374	0	0	0	0	8	9	7.165	1	7	460	0
61	30	1	0	20.55	259	0	2	3500	0	0	0	0	8	8	7.207	1	7	740	0
62	26	0	0	17.7	259	1	0	2940	0	0	0	0	9	9	7.212	1	7	600	0
63	35	0	0	27.76	258	0	0	2806	0	1	1	1	9	9	7.276	1	7	620	0
64	35	2	0	34.99	260	1	0	3504	0	1	1	1	8	9	7.341	1	7		0
65	29	0	0	20.23	258	1	0	3096	0	1	1	1	8	9	7.232	1	7	680	0
66	41	0	0	34.15	281	1	1	3320	0	1	1	1	7	8	7.04	1	7	580	0
67	37	0	0	20.19	264	0	2	2616	0	0	0	0	8	9	7.291	1	7	520	0
68	36	1	0	18.44	219	0	3	1631	0	0	0	0	0	0		1	5	400	0
69	39	0	0	19.94	284	1	1	2546	0	3	1	5	0	0	7.057	1	3	430	0
70	42	0	0	16.93	257	0	2	2452	0	0	0	0	1	6	7.248	1	1	500	0
71	30	1	0	23.55	252	0	3	2520	0	0	0	0	4	7	7.306	1	7	610	0
72	32	0	0	24.52	238	0	0	1584	0	1	1	1	2	5	7.031	1	5	540	0
73	26	0	0	19.14	209	0	3	1450	0	0	0	0	1	3	7.222	1	5	420	0
74	36	1	0	18.42	243	0	3	2536	0	0	0	0	1	1	6.771	1	5	680	0
75	38	0	0	18.94	200	0	3	532	0	0	0	0	1	2		1	5	280	0
76	30	0	0	18.25	276	1	3	2886	0	1	1	1	8	10	7.316	1	4	570	0
77	34	0	0	25.77	269	1	3	3232	0	1	1	1	9	9	7.333	1	4	780	0
78	32	0	0	20.7	279	0	3	2850	0	1	2	2	8	9	7.329	1	7	535	0
79	33	1	0	26.83	233	0	0	2498	0	0	0	0	9	9	7.303	1	5	580	0
80	30	1	0	20.95	234	0	3	1560	0	0	0	0	7	8	7.337	1	5	380	0
81	40	1	0	26.17	245	0	0	2250	0	0	0	0	8	9	7.314	1	5	480	0
82	36	1	0	18.61	232	0	3	1478	0	0	0	0	9	9		1	5	310	0
83	33	0	0	18.04	241	0	0	2202	0	0	0	0	7	8	7.343	1	5	660	0
84	28	0	3	17.33	208	0	3	1348	0	0	0	0	4	6	7.37	1	5	460	0
85	29	1	0	16.27	193	0	3	1016	0	0	0	0	7	8	7.364	1	5	720	0
86	32	0	0	18.44	230	0	3	2202	0	0	0	0	1	5	6.808	1	5	540	0
87	32	0	0	20.14	218	0	0	1674	0	2	2	4	5	9	7.342	1	5	435	0
88	36	1	0	19.72	240	0	3	1824	0	0	0	0	9	9	7.3	1	5	385	0
89	26	0	0	19	245	0	0	2362	0	2	2	4	7	8	7.278	1	5	440	0
90	29	2	0	20.17	227	0	3	2098	0	0	0	0	7	9	7.326	1	5	1020	0
91	33	0	0	30.35	212	0	3	1472	0	0	0	0	5	7	7.298	1	5	380	0
92	37	0	0	22.67	251		3	2594	0	0	0	0	5	5	7.421	1	5	590	0
93	44	1	0	30.66	250	0	3	2156	0	0	0	0	9	10	7.273	1	5	520	0
94	36	0	0	23.24	251	0	2	2342	0	0	0	0	2	8	7.304	1	5	580	0
95	36	1	0	21.64	251	0	0	2340	0	1	1	1	9	9	7.341	1	5	520	0
96	38	1	0	19.06	230	0	3	1586	0	0	0	0	1	4	7.298	1	5	420	0
97	37	0	0	28.9	228	0	3	1652	0	0	0	0	8	9	7.31	1	5	400	0
98	26	0	0	18.06	227	1	0	1978	0	1	1	1	4	6	7.264	1	5	540	0
99	42	1	0	22.71	246	0	0	2480	0	1	1	1	9	9	7.371	1	5	450	0
100	32	1	0	20.46	236	0	3	1912	0	0	0	0	8	8		1	5	390	0
101	33	0	0	21.23	174	0	3	466	0	0	0	0	1	7	7.202	1	5	160	0
102	33	2	0	17.25	248	0	0	2234	0	0	0	0	3	9	7.212	1	5	480	0
103	38	1	0	19.77	245	0	2	2510	0	0	0	0	2	3	7.275	1	5	580	0
104	32	0	0	23.42	251	0	3	2146	0	1	1	1	7	8	7.324	1	5	875	0
105	32	0	0	23.42	251	0	3	2260	0	0	0	0	7	9	7.343	1	5	875	0
106	38	2	0	23.96	238	0	0	2156	0	1	1	1	8	9	7.391	1	5	630	0
107	41	2	0	19.97	238	0	3	1642	0	0	0	0	7	8	7.313	1	5	410	0
108	29	3	0	41.37	249	0	3	2214	0	0	0	0	3	5	7.331	1	5	610	0
109	36	0	0	22.52	189	0	2	966	0	1	2	2	3	6		1	5	310	0
110	32	1	0	19.02	200	0	3	1151	0	0	0	0	3	3	7.345	1	5	680	0
111	32	1	0	19.02	200	0	3	1192	0	0	0	0	5	8	7.38	1	5	680	0
112	36	1	0	17.92	241	0	0	2434	0	1	1	1	8	9	7.336	1	5	510	0
113	33	1	0	31.55	249	0	2	2732	0	0	0	0	8	9	7.414	1	5	1060	0
114	22	0	0	20.41	172	0	3	256	0	0	0	0	4	5		1	5	100	0
115	43	0	0	20.37	197	0	3	668	0	0	0	0	1	1	7.391	1	5	170	0
116	30	0	0	22.83	239	1	0	1882	0	2	1	3	8	9	7.323	1	5	315	0
117	39	2	0	21.09	240		3	1296	0	0	0	0	8	9	7.303	1	5	490	0
118	37	1	0	24.83	237		0	2420	0	0	0	0	8	8	7.317	1	5	520	0
119	30	1	0	18.42	225	0	0	1772	0	0	0	0	1	6	7.142	1	5	480	0
120	29	1	0	17.68	241	0	0	2332	0	1	1	1	8	9	7.4	1	5	500	0
121	33	0	0	22.77	241	0	3	2430	0	1	1	1	9	9	7.366	1	5	860	0
122	33	0	0	22.77	241	0	3	2154	0	1	1	1	9	9	7.254	1	5	860	0
123	26	0	0	17.31	235	0	0	1868	0	1	1	1	9	9	7.365	1	5	430	0
124	32	1	0	22.65	251	0	3	2324	0	0	0	0	9	9	7.334	1	5	1080	0
125	36	1	0	31.64	218	0	3	1378	0	0	0	0	6	8	7.285	1	5	310	0
126	27	1	0	17.96	253	0	0	1980	0	0	0	0	9	10	7.34	1	6	360	0
127	37	2	0	19.81	246	0	3	2082	0	1	1	1	9	9	7.328	1	5	640	0
128	23	0	0	17.25	247	1	0	2254	0	0	0	0	3	8	7.342	1	5	550	0
129	37	1	0	21.33	244	0	0	2090	0	0	0	0	9	9	7.338	1	5	280	0
130	35	1	0	18.13	242	0	0	2182	0	1	2	2	8	8	7.334	1	5	560	0
131	30	0	0	22.31	227	0	3	1772	0	0	0	0	8	9	7.367	1	5	475	0
132	26	0	0	20.81	247	0	2	2040	0	0	0	0	9	9	7.315	1	5	1400	0
133	30	1	0	20.7	249	0	0	2362	0	0	0	0	9	9	7.343	1	5	580	0
134	26	0	0	20.81	247	0	2	2024	0	0	0	0	9	9	7.284	1	5	1400	0
135	30	0	0	30.83	247	0	3	1886	0	0	0	0	8	9	7.389	1	5	650	0
136	40	0	0	26.75	222	0	3	1610	0	0	0	0	8	9	7.352	1	5	440	0
137	34	1	0	21.35	241	0	0	2538	0	0	0	0	8	9	7.347	1	5	620	0
138	28	1	0	17.77	248	1	0	1786	0	0	0	0	8	9	7.216	1	5	460	0
139	29	1	0	19.14	247	1	0	2402	0	0	0	0	8	9	7.325	1	5	720	0
140	41	0	0	19.43	242	0	3	1954	0	1	1	1	3	6	7.403	1	5	500	0
141	17	0	0	17.25	249		2	2278	0	1	1	1	9	9	7.319	1	5	600	0
142	33	0	0	17.79	196	0	3	962	0	1	1	1	2	4	7.33	1	5	250	0
143	33	2	0	21.35	233	0	3	1678	0	0	0	0	7	7	7.369	1	5	400	0
144	41	1	0	26.56	195	0	3	804	0	0	0	0	4	6	7.301	1	5	280	0
145	30	0	0	19.13	242	0	0	2480	0	1	1	1	6	8	7.271	1	5	730	0
146	32	0	0	19.11	251	0	0	2664	0	1	1	1	5	8	7.3	1	5	640	0
147	35	1	0	20.68	249	0	3	2002	0	0	0	0	8	8	7.358	1	5	400	0
148	36	1	0	36.95	245	0	3	2526	0	0	0	0	6	7	7.399	1	5	640	0
149	30	0	0	39.75	250	1	3	2652	0	0	0	0	8	7	7.3	1	5	380	0
150	35	0	0	33.26	212	0	3	1392	0	0	0	0	6	8	7.236	1	5	350	0
151	28	2	0	23.83	236	0	3	1572	0	0	0	0	8	9		1	5	380	0
152	35	2	0	17.31	249	0	2	2044	0	0	0	0	1	4	7.334	1	5	380	0
153	24	0	0	19.38	237	0	0	1984	0	0	0	0	7	9	7.31	1	5	540	0
154	37	1	0	16.63	242	0	2	1928	0	1	1	1	8	8	7.247	1	5	265	0
155	27	0	0	17.18	253	0	0	2236	0	1	2	2	7	8	7.227	1	6	500	0
156	33	2	0	21.51	213	0	3	1352	0	0	0	0	0	0	6.597	1	5	280	0
157	41	0	1	23.01	183	0	3	950	0	0	0	0	4	8	7.095	1	5	300	0
158	38	2	0	21.22	206	0	3	1118	0	0	0	0	4	7	7.302	1	5	325	1
159	31	0	0	15.62	241	0	2	1654	0	0	0	0	4	8	7.212	1	5	320	0
160	44	1	0	19.81	233	0	3	1880	0	0	0	0	3	6	7.319	1	5	390	0
161	28	1	0	27.4	231	0	3	1586	0	1	1	1	6	8	7.207	1	5	360	0
162	41	1	0	18.98	251	0	3	2404	0	0	0	0	5	7	7.317	1	5	450	0
163	33	7	0	20.52	213	0	0	1532	0	0	0	0	5	7	7.272	1	5	450	0
164	30	0	0	18.61	239	0	3	2040	0	0	0	0	1	3	7.133	1	5	400	0
165	42	0	0	24.03	229	0	3	2046	0	0	0	0	3	5	7.258	1	5	700	0
166	36	0	0	19.97	249	0	0	2090	0	0	0	0	8	9	7.317	1	5	450	0
167	28	1	0	29.76	248	1	0	1800	0	0	0	0	5	6	7.186	1	5	400	0
168	28	0	0	17.98	253	0	3	2052	0	0	0	0	8	9	7.273	1	6	400	0
169	32	0	0	19.7	235	0	0	1892	0	1	1	1	8	9	7.363	1	5	420	0
170	38	1	0	23.61	220	0	3	1600	0	0	0	0	4	7	7.309	1	5	380	0
171	30	0	0	18.13	248	0	3	2193	0	0	0	0	1	7	7.349	1	5	540	1
172	29	0	0	16.4	251	1	0	1886	0	1	1	1	9	9	7.337	1	5	370	0
173	40	0	0	18.21	249	0	0	2064	0	0	0	0	9	9	7.388	1	5	260	0
174	28	0	0	18.61	241		3	1548	0	0	0	0	5	6	7.299	1	5	910	0
175	32	0	0	17.62	238	0	0	2074	0	0	0	0	9	9	7.332	1	5	480	0
176	30	0	0	19.65	249	0	2	2118	0	0	0	0	8	9	7.313	1	5	915	0
177	30	0	0	19.65	249	0	2	2202	0	0	0	0	7	9	7.257	1	5	915	0
178	41	3	4	26.66	220	0	0	1810	0	1	2	2	8	8	7.307	1	5	500	0
179	35	1	0	18.64	246	0	3	2362	0	0	0	0	8	9	7.379	1	5	660	0
180	22	0	0	21.48	259	0	2	2340	0	0	0	0	8	9	7.196	1	7	480	0
181	34	0	0	20.19	261		1	2548	0	0	0	0	4	7	7.067	1	7	550	0
182	28	0	0	19.77	273	1	1	2188	0	1	1	1	2	8	7.226	1	2	395	0
183	43	0	0	24.74	197	0	3	2076	0	0	0	0	1	1		1	5	680	0
184	26	0	0	20.82	267	0	0	3068	0	0	0	0	8	8	7.338	1	7	630	0
185	37	3	0	22.48	239		3	960	0	0	0	0	1	4	7.28	1	5	180	0
186	25	1	0	29.58	271	1	0	3930	0	0	0	0	9	10	7.297	1	7	740	0
187	21	3	0	19.04	256	0	3	2392	0	0	0	0	8	9	7.352	1	7	1365	0
188	43	0	0	25.87	254		3	1832	0	0	0	0	6	7	7.26	1	6	410	0
189	33	0	0	18.59	257	0	0	1870	0	0	0	0	8	9	7.303	1	6	480	0
190	26	0	0	19.48	262	1	0	2294	0	1	2	2	8	9	7.327	1	6	520	0
191	35	0	0	19.73	264	0	0	1670	0	0	0	0	9	9	7.11	1	6	320	0
192	31	1	0	17.68	288	0	0	2172	0	0	0	0	8	9	7.178	1	6	340	0
193	35	1	0	18.82	276	0	0	2188	0	1	1	1	8	9	7.271	1	6	300	0
194	27	3	0	25.14	255		3	2248	0	0	0	0	8	9	7.343	1	6	480	0
195	26	1	0	18.26	274	0	0	1862	0	0	0	0	8	9	7.362	1	6	360	0
196	32	1	0	23.42	264	0	2	2244	0	0	0	0	8	9	7.301	1	6	550	0
197	20	0	0	18.79	253		3	2210	0	0	0	0	6	8	7.287	1	6	400	0
198	30	0	0	17.1	258	0	0	2042	0	0	0	0	7	9		1	6	280	0
199	31	1	0	20	266	0	3	2014	0	0	0	0	3	7	7.285	1	6	420	0
200	24	0	0	18.97	261	0	0	2046	0	0	0	0	9	9	7.313	1	6	320	0
201	31	1	0	22.8	267	0	2	2140	0	0	0	0	8	9	7.383	1	6	360	0
202	33	1	0	18.78	269	0	2	2246	0	0	0	0	7	9	7.31	1	6	520	0
203	29	1	0	21.98	254	0	3	2098	0	0	0	0	4	9	7.332	1	6	550	0
204	28	0	0	19.42	236	0	3	1202	0	0	0	0	3	5	7.325	1	5	320	0
205	32	0	0	17.25	260	0	3	2222	0	1	1	1	8	9	7.287	1	6	450	0
206	35	1	0	18.35	250	0	3	2242	0	0	0	0	9	5	7.362	1	5	590	0
207	32	1	0	18.82	199	0	3	688	0	0	0	0	6	8		1	5	220	0
208	29	1	0	16.66	265	0	0	2146	0	0	0	0	9	10	7.34	1	6	460	0
209	39	1	0	17.96	252	0	3	1372	0	0	0	0	1	8	7.219	1	6	360	0
210	29	2	0	19.14	283	1	0	1958	0	0	0	0	9	9	7.319	1	6	380	0
211	41	1	0	22.34	267	0	0	2060	0	0	0	0	8	9	7.303	1	6	340	0
212	26	1	0	16.79	256	0	3	2220	0	0	0	0	8	9	7.348	1	6	630	0
213	41	1	0	23.61	212	0	2	710	0	0	0	0	6	7	7.296	1	5	220	0
214	35	2	0	24.14	260	0	0	2044	0	0	0	0	8	9	7.348	1	6	525	0
215	34	3	2	19.31	263	0	2	2188	0	0	0	0	8	9	7.277	1	6	370	0
216	36	0	0	19.14	267	0	2	2152	0	0	0	0	8	9	7.25	1	6	320	0
217	31	0	0	23.78	215	0	3	1134	0	0	0	0	7	9		1	5	240	0
218	33	0	0	19.67	254		2	2010	0	0	0	0	8	9	7.33	1	6	1160	0
219	31	1	0	19.81	242	0	2	2152	0	0	0	0	8	8	7.367	1	5	855	0
220	31	1	0	19.81	242	0	2	1166	0	0	0	0	8	9	7.463	1	5	855	0
221	35	1	0	20.5	258	1	0	2268	0	1	2	2	8	9		1	6	580	0
222	25	0	0	19.38	288	0	1	2174	0	0	0	0	9	9	7.239	1	6	500	0
223	38	1	0	22.47	260	0	0	2200	0	0	0	0	9	9	7.375	1	6	430	0
224	40	0	0	17.48	270	0	3	2288	0	0	0	0	6	8	7.284	1	6	470	0
225	17	0	0	18.42	267	0	0	2250	0	2	1	3	8	9	7.288	1	6	525	0
226	34	1	0	18.79	257	0	3	2066	0	0	0	0	8	9	7.307	1	6	355	0
227	27	0	0	17.98	260	0	0	2018	0	0	0	0	8	9	7.395	1	6	440	0
228	37	1	0	23.08	261	0	0	2136	0	0	0	0	9	9	7.4	1	6	424	0
229	22	1	0	17.51	273	0	0	1918	0	0	0	0	8	9	7.28	1	6	420	1
230	37	1	0	24.19	258	0	3	1616	0	0	0	0	8	9	7.265	1	6	340	0
231	41	0	0	20.13	268	0	0	2256	0	0	0	0	8	9	7.303	1	6	400	1
232	34	2	0	23.42	258	0	3	1992	0	0	0	0	8	9	7.324	1	6	565	0
233	33	0	0	22.21	269	0	0	2278	0	0	0	0	9	9	7.316	1	6	480	0
234	38	1	0	19.56	273	0	0	2234	0	1	2	2	7	9	7.295	1	6	425	0
235	26	0	0	18.9	259	0	2	2082	0	0	0	0	9	9		1	6	690	0
236	34	2	0	20.95	252	0	2	2120	0	1	1	1	8	8	7.33	1	6	410	0
237	38	0	0	20.23	273		3	2208	0	1	2	2	9	10	7.214	1	6	360	0
238	32	1	0	19.81	258	0	0	2200	0	0	0	0	9	9	7.292	1	6	540	0
239	31	0	0	22.37	247		2	1498	0	0	0	0	8	9	7.38	1	5	380	0
240	32	0	0	21.6	265	0	0	2234	0	1	1	1	10	10	7.279	1	6	420	0
241	22	0	0	21.35	260	0	2	2312	0	0	0	0	7	8	7.35	1	1	520	0
242	28	0	0	18.02	265	0	2	2274	0	0	0	0	8	9	7.337	1	6	460	0
243	29	0	0	17.25	286	0	3	3062	0	0	0	0	8	9	7.318	1	7	420	0
244	35	0	0	16.97	259	0	0	2394	0	0	0	0	9	10	7.296	1	1	440	0
245	37	0	0	18.13	264	0	3	2762	0	1	1	1	9	9	7.347	1	7	470	0
246	35	0	0	16.69	252		3	2394	0	0	0	0	8	9	7.21	1	7	460	0
247	32	1	0	17.22	255	0	2	2366	0	0	0	0	4	8	7.307	1	1	945	0
248	32	1	0	16.93	239	0	0	2132	0	0	0	0	6	7	7.377	1	5	460	0
249	26	1	0	23.55	267	0	2	2858	0	0	0	0				0	0	500	0
250	28	0	0	23.06	264	0	0	2074	0	0	0	0	6	7	7.314	1	7	660	0
251	24	0	0	16.89	259	0	0	2064	0	0	0	0	8	8	7.104	1	6	360	0
252	25	0	0	21.36	259		3	2304	0	1	1	1	9	9	7.369	0	0	425	0
253	34	1	0	25.29	256	0	3	2460	0	0	0	0	9	9	7.307	0	0	570	0
254	33	0	0	20.02	281	1	3	2498	0	0	0	0	8	9	7.299	0	0	475	0
255	24	1	0	18.75	264	0	2	2784	0	0	0	0	7	8	7.411	0	0	590	0
256	34	0	0	18.81	257	0	2	2616	0	0	0	0	9	9	7.302	0	0	1280	0
257	32	0	0	23.79	275	0	1	2728	0	1	1	1	4	8	7.129	0	0	500	0
258	43	1	0	23.83	263		3	3420	0	0	0	0	8	10	7.271	0	0	680	0
259	25	2	0	19.31	278	1	0	3688	0	1	1	1	9	10	7.318	1	7	730	0
260	35	2	0	24.77	258	1	0	2930	0	0	0	0	9	9	7.336	0	0	580	0
261	36	2	0	33.33	262	0	2	3040	0	0	0	0	9	9	7.313	0	0	610	0
262	20	0	0	17.98	280	0	1	2842	0	1	1	1	8	9	7.249	0	0	530	0
263	34	1	0	25.8	271	0	2	3486	0	0	0	0	9	10	7.306	0	0	540	0
264	26	1	0	20.41	280	0	2	2890	0	0	0	0	8	9	7.437	0	0	510	0
265	36	0	0	30.06	280	1	3	4296	0	1	1	1	7	8	7.336	0	0	1000	0
266	40	1	0	25.21	275	0	0	3190	0	0	0	0	10	10	7.349	0	0	540	1
267	28	0	0	28.39	277	1	3	3756	0	3	2	6	9	9	7.257	0	0	650	0
268	35	0	0	18.35	287	1	1	2920	0	3	1	5	7	9	7.3	0	0	590	0
269	22	1	0	40.85	260		2	2950	0	0	0	0	8	9	7.319	0	0	800	0
270	39	1	0	21.23	280	0	0	3120	0	0	0	0	9	9	7.309	0	0	630	0
271	28	0	0	17.51	255	1	0	2698	0	1	2	2	9	9	7.382	0	0	660	0
272	31	0	0	21.77	280	0	3	2546	0	2	2	4	8	9	7.274	0	0	415	0
273	25	0	0	20.39	277	0	0	3240	0	0	0	0	8	9	7.349	0	0	500	0
274	25	0	0	17.44	285	0	0	2440	0	0	0	0	8	9	7.373	0	0	350	0
275	32	0	0	22.58	270	1	1	2668	0	1	1	1	8	9	7.288	0	0	490	0
276	38	0	0	16.75	281	0	3	2924	0	0	0	0	7	8	7.317	0	0	420	0
277	37	0	0	20.5	266	0	2	3002	0	0	0	0	8	9	7.321	0	0	410	0
278	33	1	0	19.56	265	0	2	2492	0	0	0	0	8	9	7.397	0	0	500	0
279	32	1	0	18.77	273	0	0	2924	0	1	1	1	8	9	7.321	0	0	660	0
280	37	1	0	29.66	258	0	0	2394	0	0	0	0	9	9	7.443	0	0	420	0
281	42	2	1	27.77	265	0	2	3160	0	0	0	0	7	9	7.322	0	0	580	0
282	40	2	0	19.84	259	0	3	2696	0	0	0	0	9	9	7.335	0	0	650	0
283	23	0	0	22.89	267	0	2	2858	0	1	2	2	9	9	7.313	0	0	530	0
284	32	1	0	18.36	275	0	0	3028	0	3	1	5	9	10	7.335	0	0	480	1
285	29	0	0	18.82	263	0	3	3020	0	1	1	1	8	9	7.285	0	0	540	0
286	32	0	0	21.87	264	0	2	2810	0	0	0	0	8	9	7.252	0	0	525	0
287	28	1	0	24.44	258	0	3	2542	0	0	0	0	9	9	7.308	0	0	560	0
288	30	0	0	17.57	269	1	0	2770	0	1	2	2	8	9	7.325	0	0	560	0
289	29	1	0	21.04	271	0	0	3422	0	0	0	0	7	9	7.252	0	0	630	0
290	28	1	0	18.31	263	0	3	3094	0	0	0	0	9	10	7.298	0	0	660	0
291	22	0	0	20.54	276	1	3	2500	0	0	0	0	8	9	7.314	0	0	460	0
292	35	0	0	19.28	264	0	2	2416	0	0	0	0	8	9	7.321	0	0	720	0
293	31	2	0	23.43	253	0	3	2850	0	0	0	0	8	9	7.316	0	0	650	0
294	27	0	0	20.88	255	0	3	2640	0	0	0	0	8	10	7.255	0	0	495	0
295	43	0	0	22.2	276	1	1	3578	0	1	1	1	6	8	7.347	0	0	650	0
296	33	0	0	19.53	239	0	0	1940	0	1	1	1	9	9	7.273	1	5	420	0
297	31	1	0	19.22	257	0	0	2340	0	1	1	1	8	9	7.345	0	0	560	0
298	34	1	0	19.57	267	0	2	2720	0	0	0	0	8	9	7.33	0	0	650	0
299	34	0	0	19.27	267	0	2	2828	0	0	0	0	5	9	7.266	0	0	510	0
300	37	0	0	32.45	282	1	3	3526	0	1	1	1	9	9	7.329	0	0	575	0
301	37	0	0	20.7	266	0	2	3382	0	0	0	0	9	9	7.292	0	0	880	0
302	29	0	0	35.15	270	1	3	2860	0	0	0	0	8	9	7.271	0	0	680	0
303	38	1	0	19.46	271	1	0	2686	0	0	0	0	8	9	7.336	0	0	570	0
304	33	2	0	18.29	264	0	2	2766	0	1	1	1	8	8	7.431	0	0	570	0
305	33	0	0	19.92	263	0	2	2418	0	0	0	0	9	9	7.38	0	0	610	0
306	44	0	0	22.75	280	0	2	4010	0	1	1	1	8	9	7.297	0	0	730	0
307	22	0	0	21.48	259	0	2	2514	0	0	0	0	9	10	7.207	0	0	610	0
308	28	1	3	20.19	258		2	2810	0	0	0	0	9	9	7.195	0	0	1110	0
309	34	1	0	15.2	257		3	2594	0	0	0	0	7	8	7.243	0	0	310	0
310	35	1	0	18.73	276	1	0	2970	0	0	0	0	9	10	7.217	0	0	520	0
311	38	3	0	20.82	264	0	2	2736	0	0	0	0	8	9	7.339	0	0	500	0
312	30	3	0	21.92	271	0	0	3220	0	0	0	0	8	9	7.324	0	0	590	0
313	31	0	0	20.66	271	0	2	2662	0	0	0	0	8	9	7.338	0	0	610	0
314	42	2	0	21.77	265	0	2	2650	0	0	0	0	8	9	7.297	0	0	420	0
315	31	1	0	18.19	260	1	0	2542	0	0	0	0	8	10	7.355	0	0	450	0
316	40	1	0	19.1	252	0	3	2412	0	0	0	0	8	9	7.264	0	0	590	0
317	32	1	0	21.9	265	0	0	2640	0	0	0	0	9	9	7.324	0	0	500	0
318	32	1	0	23.8	268	0	2	2802	0	0	0	0	8	9	7.335	0	0	500	0
319	38	1	0	26.91	261	0	2	2872	0	0	0	0	8	9	7.357	0	0	520	0
320	32	1	0	18.59	262	0	2	2332	0	0	0	0	8	8		0	0	590	0
321	32	0	0	24.77	271	0	0	2590	0	1	1	1	8	9	7.257	0	0	660	0
322	34	1	0	20.13	257	0	2	2738	0	0	0	0	8	9	7.311	0	0	1110	0
323	38	0	0	17	267	0	2	3248	0	0	0	0	8	9	7.365	0	0	650	0
324	32	1	0	19.65	266	0	2	2846	0	1	1	1	8	9	7.284	0	0	475	0
325	23	1	0	20.54	265	0	3	2748	0	1	1	1	6	9	7.363	0	0	550	0
326	33	0	0	19.67	254		2	2318	0	0	0	0	9	9	7.378	0	0	1160	0
327	28	1	0	18.22	278	1	0	3178	0	0	0	0	4	9	7.226	0	0	700	0
328	40	0	0	18.28	286		3	3502	0	0	0	0	9	9	7.283	0	0	585	0
329	23	0	0	19.97	278	1	0	3460	0	3	1	5	7	9	7.327	0	0	560	1
330	39	2	0	20.56	263	0	2	2596	0	0	0	0	8	9	7.302	1	1	1100	0
331	35	1	0	17.62	265	0	1	3210	0	1	1	1	9	9	7.359	0	0	680	0
332	39	1	0	18.51	271	0	0	2604	0	2	1	3	7	8	7.021	1	7	485	0
333	31	1	0	18.71	277	0	3	2362	0	0	0	0	8	9	7.283	0	0	440	0
334	28	0	0	21.33	267	1	1	2506	0	0	0	0	8	8	7.347	0	0	500	0
335	36	3	0	22.23	259		2	3076	0	0	0	0	8	8	7.358	0	0	755	0
336	21	1	0	20.93	264	1	0	2936	0	2	1	3	8	9	7.36	0	0	625	0
337	37	0	0	19.97	267	0	2	2524	0	0	0	0	8	9	7.334	0	0	545	0
338	29	0	0	22.22	271	0	1	2584	0	0	0	0	9	9	7.305	0	0	660	0
339	37	1	0	20.02	266	0	0	2704	0	0	0	0	8	9	7.34	0	0	480	0
340	28	1	0	17.48	257	1	0	2326	0	0	0	0	8	9	7.336	0	0	450	0
341	38	1	0	21.78	259		2	2914	0	0	0	0	8	8	7.342	0	0	615	0
342	24	0	0	19.81	264		0	2230	0	1	1	1	8	9	7.12	1	7	540	0
343	37	0	0	19.72	261	0	0	2410	0	1	1	1	8	9	7.476	0	0	500	0
344	29	0	0	20.28	260	0	2	3020	0	0	0	0	8	9	7.222	0	0	720	0
345	39	1	0	20.71	268	1	0	3008	0	0	0	0	8	9	7.36	0	0	575	0
346	30	0	0	17.58	252	0	2	2302	0	0	0	0	7	8	7.295	0	0	800	0
347	36	1	0	21.05	258	0	2	2426	0	0	0	0	6	9	7.308	0	0	770	0
348	29	0	0	31.25	271	1	3	3500	0	0	0	0	8	9	7.266	0	0	720	0
349	34	1	0	23.53	265	0	0	2244	0	0	0	0	8	10		0	0	380	0
350	27	0	4	18.02	265	0	2	2312	0	0	0	0	8	8	7.326	0	0	970	0
351	45	0	2	30.11	262		2	2860	0	0	0	0	8	9	7.32	0	0	515	0
352	33	0	0	18.25	266		2	3050	0	0	0	0	7	7	7.21	0	0	640	0
353	33	0	0	21.75	286	1	0	2582	1	3	1	5	2	2	7.2	1	2	460	1
354	37	0	0	23.11	285	0	0	3078	1	2	1	3	7	6	7.316	1	2	530	1
355	26	0	0	22.22		0	3	3418	1	3	1	5	9	10	7.328	1	2	600	1
356	31	1	0	21.71	284	1	0	3512	1	3	2	6	8	8	7.261	1	4	650	1
357	30	0	0	19.56	277	0	0	3052	1	3	1	5	6	9	7.168	1	1	460	1
358	29	1	0	24.87	282	0	0	3112	1	0	0	0	9	10	7.326	1	4	660	0
359	34	0	0	22.18	270	1	1	3538	1	2	1	3	8	8	7.244	1	1	770	0
360	33	1	0	17.57	170	0	3	656	1	3	2	6	1	6	7.317	1	5	300	1
361	28	0	0	27.26	169	0	3	738	1	1	2	2	5	7		1	5	300	1
362	32	0	0	21.19	281	0	0	2892	1	1	2	2	9	9	7.265	1	1	610	1
363	30	1	0	17.54	254	1	0	2768	1	1	2	2	7	8	7.315	1	1	660	1
364	38	0	0	19.7	266	1	0	2718	1	2	2	4	8	9	7.316	1	1	500	0
365	32	0	0	18.49	286	0	0	2800	1	3	1	5	7	8	7.129	1	1	650	0
366	31	0	0	19.38	275	1	1	3460	1	1	2	2	5	8	7.342	1	2	850	1
367		1	0	17.82		1	0	3174	1	1	1	1	8	8	7.216	1	1	780	0
368	28	0	0	25.2	293	1	3	3290	1	3	1	5	8	8	7.227	1	2	535	1
369	34	2	0	34.06	280	0	0	3574	1	2	1	3	8	9	7.139	1	1	820	0
370	32	1	0	18.67	286	0	0	2836	1	1	2	2	5	6	7.206	1	2	510	1
371	29	0	0	17.46	284	1	0	2964	1	3	1	5	8	8	7.177	1	1	550	0
372	39	0	0	22.06	277	1	0	3112	1	2	1	3	8	9	7.334	1	2	620	1
373	35	0	0	26.55	281	1	3	4444	1	3	2	6	8	9	7.308	1	1	650	0
374	30	0	0	21.35	284	1	1	2984	1	1	2	2	8	8	7.275	1	2	620	1
375	22	0	0	25.33	295	0	3	3260	1	1	1	1	4	9	7.308	1	2	560	1
376	41	1	0	19.55	273	1	0	2852	1	3	1	5	4	7	7.147	1	1	400	1
377	27	0	0	20.23	280	1	0	2958	1	2	2	4	8	8	7.305	1	1	550	1
378	29	0	0	19.77	274	1	0	3186	1	1	1	1	3	8	7.329	1	1	650	0
379	29	1	1	41.86	273	0	0	2930	1	2	1	3	7	7	7.255	1	1	540	0
380	33	0	0	19.85	285	1	0	3284	1	3	2	6	7	8	7.141	1	1	790	1
381	34	0	0	21.21	272	1	1	2690	1	2	2	4	8	9	7.281	1	1	480	0
382	31	0	0	18.59	272	1	0	3170	1	3	2	6	9	9	7.356	1	1	530	0
383	39	0	0	21.77	280	0	1	2644	1	1	1	1	9	9	7.309	1	1	600	0
384	15	0	0	21.45	276	1	0	2974	1	1	1	1	7	8	7.136	1	1	645	1
385	32	0	0	21.36	289	1	0	3414	1	3	2	6	6	9	7.178	1	1	620	1
386	38	1	0	19.57	277	0	0	3348	1	1	1	1	2	7	7.122	1	1	540	0
387	40	1	0	18.9	271	1	1	3161	1	1	1	1	3	5	7.351	1	1	555	0
388	40	0	0	23.05	274	0	0	3522	1	2	1	3	8	8	7.205	1	1	680	0
389	38	2	0	21.75	277	0	0	2804	1	1	1	1	5	8	7.118	1	1	450	0
390	37	0	0	21.33	285	0	3	2768	1	1	1	1	4	7	7.231	1	1	560	0
391	33	1	0	32.88	292	0	1	3588	1	1	1	1	5	8	7.174	1	1	720	1
392	30	0	0	17.03	277	1	1	2720	1	3	2	6	8	9	7.289	1	1	520	0
393	35	1	0	20	267	1	1	2960	1	0	0	0	7	8	7.23	1	1	600	0
394	39	1	0	21.09	263	0	3	3094	1	1	1	1	8	9	7.292	1	1	490	0
395	37	1	0	26.83	273	1	3	3264	1	1	1	1	8	8	7.202	1	1	600	0
396	30	0	0	21.04	271	1	0	2786	1	2	2	4	7	8	7.333	1	1	740	0
397	26	0	0	20.02	280	0	0	3404	1	2	2	4	8	8	7.233	1	2	625	1
398	39	0	0	19.38	274	1	3	3098	1	2	1	3	8	9	7.303	1	1	680	0
399	23	0	0	18.73	280	0	0	3014	1	3	2	6	8	9	7.365	1	1	580	1
400	38	0	0	21.19	276	1	1	3740	1	1	1	1	6	8	7.031	1	1	735	0
401	26	0	0	19.92	280	0	0	2994	1	1	1	1	6	7	7.059	1	1	500	1
402	30	0	0	18.36	282	1	0	2619	1	1	1	1	7	8	7.341	1	1	490	1
403	34	0	0	20.19	292	1	1	3474	1	2	2	4	7	8	7.34	1	1	780	1
404	32	0	0	17.22	282	1	0	3230	1	1	2	2	6	7	7.109	1	1	580	1
405	20	0	1	19.28	280	0	0	3192	1	1	2	2	8	8	7.301	1	1	500	1
406	29	0	0	25.71	272	0	0	3528	1	3	2	6	5	6	6.945	1	1	680	1
407	31	0	0	24.77	288	1	3	3484	1	2	1	3	6	8	7.23	1	1	620	1
408	26	0	0	24.16	289	1	0	3634	1	2	1	3	8	9	7.132	1	1	780	1
409	24	0	0	16.97	277	0	3	2626	1	0	0	0	8	9	7.346	1	1	510	0
410	37	0	0	18.31	268	0	2	3174	1	1	1	1	8	9	7.303	1	7	485	0
411	43	1	0	18.2	261	0	2	2494	1	0	0	0	8	9	7.307	1	7	365	0
412	30	0	0	22.37	261	1	0	2688	1	2	1	3	4	8	7.258	1	4	550	0
413	33	1	0	29.41	279	0	0	3252	1	2	1	3	0	0		1	7	810	0
414	28	0	0	16.38	266	0	0	2386	1	1	2	2	1	3	7.104	1	3	470	1
415	39	1	0	16.13	266	0	2	2184	1	1	1	1	6	6	7.275	1	7	600	0
416	34	1	0	28.72	287	0	3	3770	1	2	1	3	6	8	7.289	1	7	700	1
417	39	0	0	21.25	227	0	3	1612	1	3	2	6	4	7	7.389	1	5	385	0
418	27	0	0	19.38	272	1	1	3304	1	3	2	6	2	3	7.174	1	3	760	0
419	31	1	0	26.83	284	1	0	3480	1	3	2	6	2	3	7.28	1	3	680	0
420	37	2	0	22.03	206	0	3	1106	1	2	2	4	1	6	6.79	1	5	195	1
421	40	2	0	25.29	270	0	3	2824	1	2	2	4	0	2		1	3	410	1
422	31	0	0	21.09	266	1	1	3022	1	1	1	1	3	6	7.313	1	3	890	0
423	27	0	0			1	1	3096	1	3	2	6	3	6	7.016	1	2		0
424	42	0	0	21.56	265	0	3	2722	1	3	1	5	5	8	7.315	1	4	910	1
425	23	0	0	17.52	262	1	0	2556	1	1	1	1	8	9	7.288	1	4	460	0
426	26	0	0	17.42	276	0	3	3592	1	3	1	5	9	9	7.361	1	4	470	1
427	28	0	0	24.83	283	1	1	2798	1	1	1	1	9	9	7.208	1	4	530	0
428	38	0	0	20.06	223	1	0	1706	1	2	1	3	5	8	7.415	1	5	1000	0
429	34	2	0	27.34	246	1	0	2404	1	0	0	0	9	9		1	5	535	0
430	29	0	0	19.19	248	0	0	2384	1	0	0	0	9	10	7.167	1	5	415	0
431	31	1	0	19.9	211	0	0	1374	1	2	2	4	5	8	7.356	1	5	330	0
432	35	0	0	35.28	227	0	0	2080	1	1	2	2	5	8	7.325	1	5	640	0
433	31	0	0	19.19	168	0	3	632	1	1	1	1	7	8		1	5	320	1
434	42	1	0	16.57	248	0	3	2630	1	1	1	1	8	9	7.376	1	5	470	0
435	35	1	0	18.36	177	0	3	828	1	3	2	6	1	1		1	5	300	1
436	27	0	0	18.44	161	0	0	576	1	2	1	3	0	0		0	5	240	0
437	22	0	0	19.06	171	0	3	695	1	3	2	6	3	7	7.314	1	5	245	0
438	40	0	0	24.12	228	0	3	1108	1	0	0	0	5	8	7.185	1	5	520	1
439	29	1	0	40.27	247	0	3	2176	1	3	2	6	2	8	7.318	1	5	510	0
440	32	1	0	21.48	182	0	3	910	1	1	2	2	3	3	7.419	1	5	390	0
441	36	1	0	27.51	224	0	0	2090	1	1	1	1	9	10	7.349	1	5	525	0
442	36	1	0	26.91	251	0	0	2168	1	0	0	0	9	10	7.395	1	5	400	1
443	33	1	0	18.73	233	1	0	2042	1	2	2	4	9	9	7.282	1	5	510	0
444	32	2	0	22.71	247	0	0	2506	1	1	1	1	8	9	7.427	1	5	545	0
445	31	0	0	18.17	240	0	0	2222	1	3	2	6	9	9	7.366	1	5	500	0
446	30	1	0	21.78	251	0	3	2152	1	0	0	0	9	9	7.32	1	5	450	0
447	28	1	0	23.24	248	0	0	2300	1	1	1	1	8	9	7.283	1	5	590	1
448	33	0	0	17.74	249	0	0	2508	1	1	1	1	8	9	7.357	1	5	510	0
449	29	2	0	19.72	231	0	0	2108	1	0	0	0	7	9	7.329	1	5	530	0
450	30	1	0	31.64	239	0	3	2454	1	1	1	1	1	1	7.399	1	5	500	0
451	31	1	0	18.81	245	1	0	2608	1	1	1	1	8	9	7.36	1	5	525	1
452	40	2	0	17.54	246	0	0	1976	1	0	0	0	9	9	7.267	1	5	480	0
453	26	1	0	16.84	171	0	2	618	1	3	2	6	2	2		1	5	250	0
454	25	0	0	25.63	237	0	0	2020	1	1	1	1	7	8	7.243	1	5	600	0
455	40	1	0	31.25	187	0	3	786	1	2	2	4	2	4		1	5	265	0
456	31	2	0	20.07	278	0	0	2270	1	0	0	0	10	10	7.352	1	6	480	0
457	31	0	0	32.87	230	0	3	1998	1	0	0	0	8	8	7.305	1	5	450	0
458	35	0	0	17.82	280	1	0	2066	1	1	1	1	9	9	7.293	1	6	425	1
459	34	0	0	19.35	272	0	0	2134	1	1	2	2	8	9	7.17	1	6	380	0
460	30	2	0	18.87	250	0	0	2160	1	1	1	1	9	9	7.309	1	5	460	0
461	20	1	0	17.41	255	0	0	2130	1	1	1	1	8	9	7.27	1	6	505	0
462	29	1	0	21.33	266	0	0	2230	1	1	1	1	9	10	7.293	1	6	320	1
463	28	0	0	22.31	254	0	3	1326	1	1	1	1	8	9	7.37	1	6	280	0
464	42	1	0	20.95	271	0	0	2276	1	1	1	1	8	9	7.314	1	6	450	0
465	41	0	0	27.39	267	0	3	2028	1	3	1	5	8	9	7.259	1	6	705	1
466	26	0	0	16.43	276		0	2108	1	1	1	1	9	10	7.377	1	6	400	0
467	43	0	0	16.88	266	1	0	2186	1	3	1	5	7	9	7.317	1	6	440	0
468	37	0	0	22.89	263	1	0	2216	1	1	2	2	9	10	7.199	1	6	420	0
469	29	0	0	21.5	276	0	0	2188	1	1	1	1	9	9	7.281	1	6	310	1
470	30	1	0	19.72	250	0	0	1760	1	0	0	0	9	10	7.383	1	5	390	0
471	37	1	0	26.31	190	0	3	1108	1	0	0	0	4	7	7.371	1	5	380	1
472	25	0	0	18.33	272	0	0	2166	1	1	1	1	9	9	7.122	1	6	480	0
473	35	0	0	22.22	267	1	0	2178	1	2	1	3	4	9	7.087	1	6	480	0
474	40	1	0	20.93	235	0	3	1936	1	1	2	2	9	9	7.308	1	5	440	0
475	29	1	0	22.31	280	1	0	3310	1	1	1	1	8	9	7.307	1	7	620	1
476	30	0	0	20.44	253		3	2676	1	0	0	0	8	9	7.306	1	7	510	0
477	39	0	0	21.5	283	0	3	2972	1	2	2	4	6	9	7.247	1	7	505	0
478	30	0	0	19.53	258	0	0	2540	1	1	1	1	8	8	7.256	1	7	560	1
479	36	0	0	18.79	282	1	0	3256	1	2	1	1	7	7	7.223	1	1	640	0
480	22	0	0	18.22	263	0	3	1852	1	1	1	1	2	5	7.022	1	1	460	0
481	36	0	0	19.81	283	1	3	2918	1	1	2	2	5	8	7.285	0	0	500	0
482	31	0	0	20.57	293	1	0	3392	1	2	1	1	8	9	7.325	0	0	560	1
483	35	0	0	20.44	284	1	3	3060	1	2	1	1	9	9	7.362	0	0	580	1
484	39	4	0	24.76	289	0	0	3804	1	3	2	6	8	8	7.314	0	0	700	0
485	22	1	0	19.1	269	0	0	3460	1	2	1	3	9	10	7.316	0	0	600	0
486	26	0	0	18.71	255	1	0	2676	1	0	0	0	8	9	7.288	0	0	460	0
487	41	3	0	27.94	274	0	0	3420	1	0	0	0	9	10	7.338	0	0	620	1
488	38	1	0	16.93	273	0	0	2870	1	0	0	0	6	9	7.047	0	0	650	0
489	36	1	0	19.07	275	1	1	3148	1	1	1	1	6	8	7.25	0	0	715	1
490	26	0	0	20.81	287	0	3	3290	1	0	0	0	8	9	7.311	0	0	660	0
491	37	0	0	23.12	288	1	1	3490	1	3	1	5	8	9	7.252	0	0	630	1
492	36	0	0	24.03	278	0	3	2932	1	1	1	1	8	9	7.269	0	0	420	1
493	42	0	0	25.33	291	0	3	3666	1	2	2	4	8	9	7.346	0	0	760	0
494	37	0	0	17.57	287	1	0	3040	1	1	1	1	9	9	7.266	0	0	700	0
495	39	1	0	24.38	286	0	2	3588	1	0	0	0	9	9	7.35	0	0	480	0
496	45	0	0	22.34	289	1	0	3104	1	1	1	1	5	8	7.315	0	0	580	0
497	29	0	0	22.82	276	1	3	2938	1	2	1	3	7	8	7.178	0	0	350	1
498	35	0	0	22.83	271	0	0	2806	1	1	1	1	8	9	7.209	0	0	500	0
499	32	0	0	17.08	288	1	3	3462	1	1	1	1	8	9	7.231	0	0	765	0
500	34	0	0	17.31	286	1	0	2968	1	3	2	6	8	9	7.26	0	0	495	1
501	30	0	0	22.36	294	0	0	3938	1	3	1	5	9	9	7.323	0	0	700	0
502	29	0	0	22.37	285	1	1	3036	1	2	1	3	6	8	7.217	0	0	500	1
503	36	1	0		274	0	3	3022	1	1	1	1	1	7	7.231	1	1		1
504	25	0	0		278		3	2750	1	1	1	1	2	7	7.043	1	1	455	1
505	37	1	0	19.47	281	1	0	3784	1	1	1	1	8	9	7.332	0	0	800	1
506	34	0	0	18.73	291	1	3	2854	1	1	1	1	8	9	7.228	0	0	550	0
507	29	0	0	21.58	290	1	0	2804	1	2	1	3	8	9	7.323	1	7	660	1
508	37	1	0	29.61	277	1	0	3370	1	2	1	3	8	8	7.328	0	0	680	1
509	31	0	0	17.18	283	0	0	2946	1	3	2	6	7	8	7.221	0	0	640	1
510	26	0	0	18.75	271	1	0	3052	1	2	2	4	6	9	7.279	0	0	480	0
511	28	0	0	21.33	283	1	0	2342	1	3	2	6	8	9	7.281	0	0	410	1
512	33	0	0	31.61	288	1	0	3770	1	3	2	6	8	9	7.228	0	0	840	1
513	35	0	0	18.13	277	1	3	3364	1	3	2	6	8	9	7.333	0	0	700	1
514	31	1	0	19.59	285	1	3	3244	1	2	1	3	7	9	7.276	0	0	620	1
515	35	2	2	24.97	269	0	2	3008	1	1	1	1	8	9	7.275	0	0	570	1
516	25	0	0	18.9	286	0	0	2922	1	3	2	6	8	9	7.156	0	0	550	1
517	41	0	0	26.89	279	1	3	3758	1	2	1	3	8	9	7.303	0	0	750	1
518	32	0	0	24.97	268	1	0	3330	1	3	2	6	4	8	7.323	0	0	840	0
519	28	0	0	16.61	282	0	0	3654	1	2	2	4	8	9	7.271	0	0	780	1
520	23	1	0	19.81	287	1	0	4484	1	3	2	6	9	9	7.291	0	0	940	0
521	30	0	0	19.05	281	0	0	2860	1	2	1	3	7	8	7.311	0	0	780	1
522	25	0	0	17.57	267	1	0	2908	1	3	1	5	8	9	7.341	0	0	650	0
523	36	0	0	20.31	287		0	2624	1	1	1	1	9	9	7.257	0	0	500	0
524	31	0	0	20.81	291	1	0	3632	1	3	2	6	5	6	7.231	0	0	630	1
525	33	0	0	24.03	291	1	3	3202	1	2	1	3	6	8	7.14	0	0	630	0
526	23	1	0	27.63	282	0	0	3184	1	1	1	1	8	9	7.335	0	0	640	0
527	39	0	0	31.22	278	1	1	2854	1	1	1	1	9	10		0	0	520	1
528	40	1	0	21.75	279	1	0	3552	1	1	1	1	8	10	7.261	0	0	700	1
529	35	0	0	19.29	278	1	3	3074	1	1	1	1	7	9	7.248	0	0	590	1
530	28	0	0	18.73	283	1	0	3086	1	2	2	4	8	9	7.258	1	7	430	0
531	30	0	0	20.7	286	1	0	3378	1	1	1	1	8	9	7.27	0	0	580	1
532	24	0	0	17.36	271		0	2778	1	2	2	4	8	8	7.292	0	0	600	0
533	39	1	0	23.93	283	0	0	3154	1	2	1	3	9	9	7.257	0	0	570	0
534	21	0	0	17.57	262	0	0	2418	1	0	0	0	9	10	7.343	0	0	570	0
535	36	1	0	20.95	240	0	3	2188	1	1	1	1	7	9	7.328	0	5	470	0
536	26	0	0	22.26	273	0	0	3166	1	1	1	1	5	8	7.166	0	0	500	0
537	28	0	0	20.77	282	1	0	2628	1	1	1	1	9	10	7.249	0	0	510	1
538	34	0	0	22.28	275	1	0	2862	1	1	1	1	6	9	7.208	0	0	812	0
539	36	0	0	22.83	281	1	0	3180	1	1	1	1	9	9	7.226	0	0	650	0
540	22	0	0	20.77	281	0	0	2718	1	0	0	0	9	9	7.256	0	0	420	1
541	29	0	0	16.82	276	1	1	3126	1	1	1	1	9	9	7.313	0	0	600	0
542	31	0	0	31.52	254	0	3	2412	1	1	1	1	8	8	7.278	0	0	430	0
543	33	0	0	16.95	292	1	3	3210	1	2	2	4	8	8	7.329	0	0	605	0
544	27	0	0	19.81	282	0	1	3154	1	1	1	1	5	7	7.06	0	0	720	0
545	37	0	0	21.13	268	1	0	2782	1	0	0	0	8	9	7.207	0	0	600	0
546	21	1	0	20.02	259	1	0	2140	1	0	0	0	0	0		0	0	520	0
547	31	0	0	16.99	275	1	0	3158	1	1	1	1	7	9	7.266	0	0	760	0
548	26	0	0	19.9	277	1	0	3582	1	1	1	1	8	9	7.226	0	0	760	1
549	30	0	0	20.02	288	0	3	2584	1	2	1	3	9	9	7.227	0	0	520	1
550	25	0	0	18.91	265	0	2	2406	1	1	1	1	9	9	7.315	1	7	415	1
551	32	0	0	20.39	285	0	0	2884	1	0	0	0	8	9	7.336	0	0	590	0
552	39	1	0	21.92	268	0	0	3112	1	0	0	0	4	8	7.058	0	0	480	0
553	28	2	5	25.39	288	1	3	4540	1	1	1	1	9	9	7.312	0	0	900	0
554	30	0	0	19.28	264	0	2	2983	1	0	0	0	9	10	7.392	0	0	500	0
555	36	0	0	19.87	278	0	0	2484	1	3	2	6	9	9	7.313	0	0	540	1
556	39	0	0	21.5	280	1	3	2930	1	1	1	1	7	9	7.238	0	0	500	1
557	24	0	0	23.78	276	0	3	3150	1	3	2	6	2	6	7.183	0	0	670	1
558	26	0	0	21.56	275	1	3	3898	1	1	1	1	7	8	7.329	0	0	580	1
559	28	0	0	16.23	266	0	0	3136	1	1	1	1	9	9	7.271	0	0	450	0
560	31	2	0	16.97	279	0	0	2852	1	1	1	1	8	9	7.238	0	0	400	0
561	35	0	0	20.17	274	1	0	2476	1	0	0	0	9	9	7.372	0	0	440	0
562	40	0	1	21.63	278	1	1	3463	1	1	1	1	9	9	7.327	0	0	590	0
563	31	1	0	21.96	272	0	0	2924	1	1	1	1	8	9	7.459	0	0	550	0
564	35	1	0	27.43	265	0	3	2700	1	3	2	6	7	9	7.28	0	0	580	0
565	37	1	0	28.76	276		0	2348	1	1	1	1	8	9	7.268	0	0	450	0
566	34	0	0	29.29	286	1	0	3674	1	2	2	4	8	9	7.302	0	0	750	0
567	24	0	0	19.29	277	1	0	2786	1	3	2	6	7	9	7.169	0	0	550	0
568	36	0	0	22.26	264	1	0	2800	1	1	1	1	0	0		0	0	500	1
569	34	0	0	22.83	289	0	3	2556	1	1	1	1	8	9	7.303	0	0	640	1
570	32	0	0	17.66	278	1	3	2958	1	1	1	1	7	7	7.305	0	0	510	0
571	30	0	0	18.55	273	1	3	3116	1	1	1	1	6	9	7.23	0	0	560	1
			0 Japanese			0 No	0 spontaneous		0 translucency			0 negative				0 No	0 none		0 No
			1 Brazilian			1 Yes	1 vacuum		1 opaque			1 S1G1				1 Yes	1 TTN		1 Yes
			2 Philipino				2 elective CS					2 S1G2					2 MAS
			3 Chineze				3 emergency CS					3 S2G1					3 asphyxia
			4 Peruvian									4 S2G2					4 infection
			5 Arab									5 S3G1					5preterm birth
												6 S3G2					6 LBWT
																	7 others
